# Supplementary material for: Inhibition of urease activity by different compounds provides insight into the modulation and association of bacterial nickel import and ureolysis
Source: Sci Rep. 2020 May 22;10:8503. doi: 10.1038/s41598-020-65107-9 (PMC7244745; doi:10.1038/s41598-020-65107-9)
Supplement: Supplementary file 1 — Supplementary table S1 [file 41598_2020_65107_MOESM1_ESM.xlsx]

## Sheet: Ark1
Compound	Concentration of compound [mM]	Onset of pH increase [min]	Rate of pH (A557-A630) increase [10-4 s-1]	Final pH (Final A557-A630)	Onset of growth [min]	Rate of growth [10-4 s-1]	Final OD630
Control #1*	0	421.8±5.70	2.0937±0.027	0.257±0.008	115.2±22.5	2.1431±0.022	0.490±0.0005
Thiourea	0.1	410.4±17.9	2.2662±0.211	0.271±0.024	114.9±31.4	2.1368±0.019	0.480±0.0071
Thiourea	1	423.7±12.	2.1284±0.083	0.250±0.0002	119.8±1.37	2.0710±0.006	0.492±0.0118
Thiourea	10	455.6±12.8	1.9359±0.099	0.236±0.0139	115.2±11.5	2.0034±0.020	0.483±0.008
Acetylthiourea	0.05	427.7±8.90	2.0019±0.057	0.241±0.0115	114.2±2.10	2.2384±0.019	0.491±0.011
Acetylthiourea	0.5	425.7±3.93	2.0263±0.042	0.246±0.002	115.2±0.64	2.1574±0.047	0.491±0.004
Acetylthiourea	5	415.1±16.1	2.6156±0.369	0.284±0.050	121.25±0.86	1.9789±0.051	0.507±0.021
Hydroxyurea	0.1	436.3±6.50	1.8923±0.321	0.258±0.007	109.05±1.01	2.2123±0.028	0.483±0.006
Hydroxyurea	1	441.7±25	1.0078±0.031	0.198±0.029	107.57±10.4	1.7218±0.142	0.452±0.031
Hydroxyurea	10	>900	0	0	67.01±0.70	3.7348±0.048	0.262±0.002
1-(3-Carboxyphenyl)-2-thiourea	0.00075	436.32±6.50	1.9231±0.078	0.246±0.012	110.14±0.83	2.3846±0.035	0.489±0.005
1-(3-Carboxyphenyl)-2-thiourea	0.0075	423.42±17.5	2.0598±0.179	0.270±0.023	112.47±3.52	2.3079±0.108	0.510±0.017
1-(3-Carboxyphenyl)-2-thiourea	0.075	434.93±6.40	2.1471±0.048	0.240±0.011	114.65±1.99	2.1008±0.026	0.490±0.010
Guanidine hydrochloride	0.1	433.15±6.42	1.9403±0.086	0.249±0.007	107.98±2.32	2.4276±0.078	0.498±0.006
Guanidine hydrochloride	1	424.78±5.69	2.0234±0.066	0.270±0.011	110.26±1.67	2.3700±0.057	0.505±0.006
Guanidine hydrochloride	10	435.60±12.2	2.0305±0.172	0.286±0.009	112.68±5.61	2.0706±0.107	0.503±0.004
Phenyl phosphorodiamidate	0.007	>900	0	0	132.79±1.30	1.0403±0.031	0.586±0.003
Phenyl phosphorodiamidate	0.07	>900	0	0	127.82±4.90	1.0677±0.056	0.574±0.003
Phenyl phosphorodiamidate	0.7	>900	0	0	114.47±4.62	1.2203±0.158	0.506±0.017
Control #2*	0	408.65±25.3	2.2404±0.457	0.480±0.070	123.94±3.34	2.1048±0.016	0.504±0.023
Phenyl dichlorophosphate	0.1	419.85±3.04/	1.8618±0.035	0.345±0.006	118.38±0.91	2.2228±0.021	0.463±0.004
Phenyl dichlorophosphate	1	420.69±8.33	1.9867±0.200	0.333±0.034	132.14±4.62	1.9827±0.052	0.497±0.015
Phenyl dichlorophosphate	10	>900	0	0	>900	0	0
Acetohydroxamic acid	0.1	507.37±13.4	1.1224±0.047	0.437±0.044	123.76±2.78	1.8700±0.067	0.479±0.016
Acetohydroxamic acid	1	725.37±9.23	1.3125±0.054	0.057±0.006	103.11±1.87	1.9305±0.105	0.356±0.010
Acetohydroxamic acid	10	>900	0	0	84.64±1.21	3.4531±0.037	0.258±0.004
Sodium sulfite	0.1	420.27±13.03	2.0990±0.245	0.461±0.054	124.12±2.91	2.0900±0.072	0.477±0.013
Sodium sulfite	1	443.99±23.83	1.8833±0.013	0.373±0.006	167.00±9.99	1.8571±0.076	0.504±0.027
Sodium sulfite	10	592.56±7.50	0.9835±0.0105	0.273±0.011	234.17±2.51	1.0138±0.023	0.416±0.004
Potassium disulfite	0.1	427.02±1.5	1.7662±0.005	0.358±0.002	113.64±1.66	2.3527±0.008	0.462±0.012
Potassium disulfite	1	518.91±11.50	0.8111±0.002	0.356±0.014	228.82±8.92	1.5420±0.019	0.531±0.001
Potassium disulfite	10	>900	0	0	48.10±4.33	1.3837±0.481	0.024±0.002
Alloxan monohydrate	0.1	413.22±11.8	2.0625±0.162	0.442±0.031	118.17±0.95	2.2029±0.033	0.504±0.016
Alloxan monohydrate	1	406.52±5.52	2.0330±0.122	0.437±0.022	125.02±1.64	2.1085±0.045	0.487±0.013
Alloxan monohydrate	10	410.08±7.94	2.6821±0.310	0.339±0.047	160.58±2.40	1.7778±0.002	0.576±0.008
Control #3*	0	402.72±14.63	3.3071±0.427	0.484±0.047	168.55±5.67	1.8099±0.247	0.613±0.055
Sodium pyrrolidinedithiocarbamate	0.1	Non-ureolytic pH increase	Non-ureolytic pH increase	Non-ureolytic pH increase	>900	0	0
Sodium pyrrolidinedithiocarbamate	1	Non-ureolytic pH increase	Non-ureolytic pH increase	Non-ureolytic pH increase	>900	0	0
Sodium pyrrolidinedithiocarbamate	10	Non-ureolytic pH increase	Non-ureolytic pH increase	Non-ureolytic pH increase	>900	0	0
L-cysteine ethyl ester hydrochloride	0.1	441.56±3.97	2.0606±0.114	0.394±0.031	159.74±7.48	2.1709±0.113	0.547±0.018
L-cysteine ethyl ester hydrochloride	1	>900	0	0	134.31±2.91	2.6317±0.091	0.299±0.003
L-cysteine ethyl ester hydrochloride	10	>900	0	0	314.30±12.8	0.6378±0.082	0.422±0.045
L-histidine	0.1	368.44±3.57	3.0273±0.049	0.485±0.022	162.48±1.93	1.9209±0.033	0.709±0.008
L-histidine	1	411.18±1.31	3.0922±0.271	0.506±0.007	162.48±1.93	1.9209±0.033	0.706±0.007
L-histidine	10	587.81±5.87	1.1229±0.078	0.630±0.016	164.50±6.27	1.3243±0.147	0.715±0.026
Control #4*	0	414.61±11.04	3.7154±0.909	0.578±0.065	162.22±12.54	1.8755±0.046	0.575±0.062
Sodium tetrathionate dihydrate	0.1	432.75±20.69	3.6435±1.072	0.569±0.076	155.97±8.77	1.8722±0.156	0.532±0.027
Sodium tetrathionate dihydrate	1	433.83±21.62	3.3157±1.495	0.492±0.102	158.24±6.29	1.8815±0.075	0.541±0.021
Sodium tetrathionate dihydrate	10	430.24±22.68	3.9701±1.734	0.500±0.115	163.96±3.81	1.8589±0.071	0.554±0.021
Control #5	0	563.80±4.18	1.8924±0.0418	0.234±0.010	159.59±5.822	2.3250±0.0699	0.450±0.015
2-Thiobarbituric acid	0.012	556.78±1.29	2.1367±0.0602	0.201±0.008	157.40±1.70	2.2209±0.035	0.449±0.007
2-Thiobarbituric acid	0.118	580.79±24.15	2.0416±0.0236	0.194±0.006	157.84±0.24	2.2013±0.0127	0.437±0.008
2-Thiobarbituric acid	1.18	>900	0	0	133.36±16.18	2.6543±0.0263	0.303±0.028
Gallic acid monohydrate	0.056	562.91±3.71	2.0688±0.0018	0.190±0.0003	163.29±1.39	2.3236±0.02113	0.454±0.007
Gallic acid monohydrate	0.56	616.58±17.58	1.8023±0.0277	0.191±0.0277	167.08±1.54	1.3997±0.00433	0.450±0.003
Gallic acid monohydrate	5.6	Colored	Colored	Colored	Colored	Colored	Colored
Dimethylglyoxime	0.03	573.87±0.716	2.0927±0.0185	0.183±0.0026	162.31±0.40	2.3851±0.0518	0.443±0.007
Dimethylglyoxime	0.3	770.61±36.27	1.9587±0.2967	0.142±0.0324	157.34±0.98	2.4454±0.1660	0.377±0.017
Dimethylglyoxime	3.01	0	0.0904±0.0046	0.466±0.023	>900	0	0
N-(4-Hydroxyphenyl)glycine	0.001	571.62±1.086	2.0789±0.0047	0.183±0.003	163.43±1.62	2.3929±0.0437	0.438±0.009
N-(4-Hydroxyphenyl)glycine	0.011	809.12±14.95	2.8073±0.2978	0.107±0.013	156.57±0.55	2.4428±0.0031	0.357±0.005
N-(4-Hydroxyphenyl)glycine	0.112	0	0.6316±0.0565	0.331±0.042	>900	0	0
Ethylenediaminetetraacetic acid	0.07	>900	0	0	127.54±1.98	3.8111±0.1366	0.320±0.007
Ethylenediaminetetraacetic acid	0.71	>900	0	0	126.72±2.27	3.6718±0.1623	0.288±0.005
Ethylenediaminetetraacetic acid	7.13	>900	0	0	144.32±0.48	2.9010±0.0961	0.316±0.001
Diethylenetriaminepentaacetic acid	0.004	568.29±10.98	2.0801±0.0491	0.196±0.016	150.88±1.89	2.4004±0.1618	0.439±0.001
Diethylenetriaminepentaacetic acid	0.036	>900	0	0	126.82±1.36	3.9467±0.0647	0.311±0.003
Diethylenetriaminepentaacetic acid	0.364	>900	0	0	242.44±11.81	1.0521±0.1091	0.210±0.005
Iminodiacetic acid	0.008	565.47±3.23	2.0857±0.011	0.184±0.004	146.17±2.098	2.6276±0.0811	0.440±0.003
Iminodiacetic acid	0.08	562.60±1.48	2.1267±0.052	0.211±0.017	155.62±0.752	2.3890±0.0211	0.429±0.003
Iminodiacetic acid	0.802	663.09±19.36	1.8227±0.045	0.209±0.007	130.84±1.758	2.3196±0.1467	0.373±0.011
Control #6	0	572.84±0.636	1.6948±0.00646	0.227±0.0034	201.17±1.346	1.9256±0.0226	0.516±0.0012
Nitriloacetic acid	0.0039	566.16±3.009	1.7838±0.0128	0.228±0.0072	201.50±1.875	1.9509±0.0191	0.505±0.0007
Nitriloacetic acid	0.0394	573.59±11.74	1.7761±0.0286	0.222±0.0043	196.10±1.505	1.8775±0.0461	0.525±0.0078
Nitriloacetic acid	0.394	590.16±6.653	1.7379±0.0248	0.220±0.0028	191.17±5.054	1.8713±0.0418	0.504±0.0051
N-(2-acetamido)iminodiacetic acid	0.0035	570.28±8.341	1.7913±0.0156	0.217±0.0022	208.50±3.726	2.0818±0.1659	0.548±0.0478
N-(2-acetamido)iminodiacetic acid	0.0351	562.40±2.949	1.8047±0.0177	0.218±0.0017	191.67±5.231	1.9382±0.1639	0.519±0.0043
N-(2-acetamido)iminodiacetic acid	0.351	581.82±1.109	1.7695±0.0529	0.219±0.0049	188.89±3.149	2.0262±0.0439	0.511±0.0089
N.N'-Dimethylurea	0.1	592.25±2.777	1.6908±0.0542	0.213±0.0040	204.32±2.586	1.9067±0.0424	0.502±0.0051
N.N'-Dimethylurea	1	784.34±28.64	1.7667±0.0223	0.197±0.0948	206.66±3.075	1.7341±0.2309	0.411±0.0180
N.N'-Dimethylurea	10	0	0.0814±0.0017b	0.456±0.0086	>900	0	0
Allantoin	0.033	577.45±5.102	1.6568±0.0319	0.231±0.0095	204.27±5.283	1.8184±0.0959	0.525±0.0093
Allantoin	0.33	577.11±4.429	1.7179±0.0171	0.216±0.0030	205.07±2.761	1.9431±0.0238	0.507±0.0058
Allantoin	3.33	602.47±7.017	1.6782±0.0196	0.222±0.0053	196.76±4.206	1.8194±0.0234	0.495±0.0081
L-glutamine	0.009	566.77±3.431	1.6749±0.0155	0.223±0.0054	184.08±8.564	1.7824±0.2037	0.515±0.0102
L-glutamine	0.091	555.82±1.757	1.7352±0.0522	0.219±0.0050	197.82±5.268	1.8769±0.0757	0.549±0.0142
L-glutamine	9.06	562.17±3.901	1.7778±0.0178	0.222±0.0029	187.33±5.342	1.8920±0.0351	0.531±0.0093
L-arginine	0.094	636.03±0.245	1.7227±0.0180	0.230±0.0075	187.02±3.191	1.9902±0.0315	0.472±0.0030
L-arginine	0.943	558.56±4.381	1.6856±0.0180	0.238±0.0024	194.40±1.949	2.1027±0.0447	0.520±0.0037
L-arginine	9.43	592.52±2.465	1.6624±0.0211	0.307±0.0066c	212.83±3.948	2.1554±0.0365	0.519±0.0064
Creatine monohydrate	0.0026	572.25±2.184	1.7291±0.0232	0.217±0.0008	197.67±3.873	1.9869±0.1154	0.503±0.0116
Creatine monohydrate	0.026	575.22±8.846	1.7318±0.0585	0.220±0.0025	199.37±4.881	2.0227±0.0624	0.496±0.0032
Creatine monohydrate	0.26	565.14±4.718	1.7759±0.0316	0.220±0.0028	195.37±3.001	1.9075±0.0249	0.497±0.0049
Control #7	0	571.50±4.119	2.1508±0.0475	0.154±0.0066	184.62±3.528	1.9763±0.0588	0.512±0.0068
Creatinine	0.1	575.28±4.24	2.1855±0.0109	0.146±0.0004	181.61±3.248	1.9697±0.0530	0.505±0.0042
Creatinine	1	580.50±1.691	2.1747±0.0233	0.158±0.0061	184.75±2.252	2.0249±0.0577	0.495±0.0134
Creatinine	10	574.66±8.38	2.1945±0.0379	0.157±0.0050	183.44±10.35	1.9601±0.1995	0.517±0.0028
Sulfamic acid	0.1	561.43±11.68	2.1711±0.0365	0.166±0.0188	182.45±5.159	2.0160±0.0256	0.506±0.0081
Sulfamic acid	1	534.85±7.112	1.9577±0.0550	0.182±0.0106	192.37±5.712	1.9715±0.0344	0.515±0.0141
Sulfamic acid	10	>900	0	0	>900	0	0
Formamide	0.1	550.13±22.38	2.0128±0.1039	0.168±0.0208	188.97±2.458	2.0394±0.0534	0.513±0.0092
Formamide	1	559.70±14.78	2.2440±0.1001	0.172±0.0274	191.45±1.625	2.0928±0.0765	0.512±0.0096
Formamide	10	571.92±7.53	2.1875±0.01992	0.165±0.0206	186.48±4.950	1.9860±0.0700	0.513±0.008
Sodium thiosulfate	0.1	569.98±6.68	2.0863±0.02087	0.154±0.0011	170.78±4.811	2.0738±0.0350	0.476±0.0014
Sodium thiosulfate	1	595.81±5.011	2.1136±0.02469	0.140±0.0017	168.81±1.385	2.0666±0.0639	0.457±0.0043
Sodium thiosulfate	10	610.64±7.756	2.2095±0.00161	0.142±0.0112	160.05±12.42	1.8508±0.2694	0.454±0.0115
Triethylenetetraamine	0.1	Compound is alkaline	Compound is alkaline	Compound is alkaline	166.44±16.13	2.4547±1.0166	0.448±0.0906
Triethylenetetraamine	1	Compound is alkaline	Compound is alkaline	Compound is alkaline	175.73±2.358	2.9471±0.4691	0.384±0.0167
Triethylenetetraamine	10	Compound is alkaline	Compound is alkaline	Compound is alkaline	>900	0	0
Magnesium sulfate	0.1	568.11±4.578	2.1603±0.01720	0.151±0.0021	189.75±3.863	1.7547±0.2403	0.553±0.0344
Magnesium sulfate	1	570.71±7.133	2.1503±0.02099	0.153±0.0018	187.73±2.155	2.0926±0.0548	0.508±0.0073
Magnesium sulfate	10	554.81±11.73	2.0055±0.04639	0.177±0.0039	190.67±2.742	2.0301±0.0444	0.521±0.0037
Hexaminecobalt(III) chloride	0.1	647.82±0.933	2.1173±0.1113	0.193±0.0199	223.82±4.26	1.4601±0.1553	0.497±0.0231
Hexaminecobalt(III) chloridea	1	0	0.0272±0.0001	0.144±0.0030	0	0.0071±0.0031	0.094±0.0011
Hexaminecobalt(III) chloridea	10	0	0.0267±0.0001	0.144±0.0078	0	0.0014±0.0011	0.060±0.0105
Control #8	0	608.76±6.47	1.7503±0.022	0.392±0.004	273.19±1.514	2.7101±0.0478	0.430±0.006
Pyrocatechol	0.1	663.91±4.24	1.7892±0.0147	0.397±0.0008	389.9±3.82	2.4936±0.0677	0.425±0.0055
Pyrocatechol	1	874.19±21.25	1.7399±0.0157	0.369±0.0105	603.5±20.73	1.8520±0.0149	0.462±0.0061
Pyrocatechol	10	Colored compound formation	Colored compound formation	Colored compound formation	>900	0	0
Boric acid	0.1	591.12±6.24	1.6185±0.02977	0.409±0.0087	307.10±4.24	2.5827±0.0593	0.437±0.0082
Boric acid	1	615.81±33.86	1.4811±0.19752	0.418±0.0180	309.23±3.76	2.2761±0.4906	0.432±0.0018
Boric acid	10	>900	0	0	351.08±7.65	3.1901±0.1686	0.297±0.0064
L-cysteine methyl ester hydrochloride	0.1	595.25±0.35	1.5496±0.1568	0.566±0.0010	311.41±1.33	2.3288±0.0556	0.457±0.0075
L-cysteine methyl ester hydrochloride	1	>900	0	0	423.59±2.70	3.1060±0.2132	0.261±0.0026
L-cysteine methyl ester hydrochlorideb	10	>900	0	0	200.92±9.88	1.4365±0.1172	0.426±0.0042
1.4-dithiothreitol	0.1	610.12±19.23	1.8132±0.07417	0.381±0.0135	306.87±1.02	2.6782±0.1009	0.432±0.0789
1.4-dithiothreitol	1	980.09±18.71	0.1097±0.0047a	0.274±0.0198	519.85±13.61	0.6667±0.0173	0.306±0.0084
1.4-dithiothreitol	10	1010.1±7.07	0.0642±0.0044a	0.137±0.0130	389.37±28.12	1.0248±0.0959	0.264±0.0063
Control #9	0	674.29±1.12	1.6542±0.0105	0.153±0.0043	352.27±2.64	2.8953±0.0781	0.398±0.0167
Hydroquinone	0.1	680.07±7.06	1.7826±0.1904	0.155±0.0064	362.26±13.78	2.8235±0.1449	0.408±0.0213
Hydroquinone	1	703.65±40.41	1.5804±0.0958	0.157±0.0044	382.81±42.68	2.6752±0.3420	0.423±0.0376
Hydroquinone	10	Colored compound formation	Colored compound formation	Colored compound formation	Colored compound formation	Colored compound formation	Colored compound formation
Ethacrynic acid (99% EtOH)	0.1	697.40±3.61	1.5663±0.0728	0.139±0.0023	362.16±1.50	2.4525±0.0286	0.437±0.0002
Ethacrynic acid (99% EtOH)	1	753.65±101.2	1.4897±0.0370	0.128±0.0182	389.23±38.91	2.2450±0.2650	0.440±0.0048
Ethacrynic acid (99% EtOH)	10	0	0.0330±0.0006a	0.294±0.0059c	>1500	0	0
Sodium thiocyanate	0.1	675.22±3.89	1.6140±0.0356	0.152±0.0020	344.82±2.92	2.6701±0.0730	0.431±0.0030
Sodium thiocyanate	1	704.10±10.08	1.6018±0.0480	0.144±0.0019	353.14±2.53	2.3685±0.0619	0.445±0.0004
Sodium thiocyanate	10	770.07±18.71	0.0522±0.0032	0.123±0.0011	374.15±4.63	2.6938±0.0071	0.403±0.0030
2-bromo-2-nitropropane-1.3-diol	0.1	>1500	0	0	>1500	0	0
2-bromo-2-nitropropane-1.3-diol	1	>1500	0	0	>1500	0	0
2-bromo-2-nitropropane-1.3-diol	10	>1500	0	0	>1500	0	0
N-phenylmaleimide (99% EtOH)	0.039	781.33±9.27	1.6745±0.0564	0.136±0.0029	492.37±6.72	2.4539±0.0627	0.448±0.0701
N-phenylmaleimide (99% EtOH)	0.39	>1500	0	0	>1500	0	0
N-phenylmaleimide (99% EtOH)	3.9	>1500	0	0	>1500	0	0
Gluthathione reduced	0.1	638.56±9.79	1.5745±0.01084	0.174±0.0151	328.56±2.60	2.7087±0.1325	0.439±0.0085
Gluthathione reduced	1	661.98±3.6	1.5728±1.2585	0.152±0.0040	325.61±3.40	2.5695±0.0621	0.440±0.0091
Gluthathione reduced	10	>1500	0	0	>1500	0	0
Gluthathione oxidized	0.1	657.08±7.23	1.5891±0.0367	0.169±0.0012	336.55±0.61	2.6112±0.0132	0.435±0.0005
Gluthathione oxidized	1	659.95±1.29	1.5386±0.0233	0.154±0.0041	334.73±2.80	2.3646±0.0675	0.438±0.0087
Gluthathione oxidized	10	>1500	0	0	>1500	0	0
Control #10	0	619.05±2.41	1.5621±0.0411	0.174±0.0095	306.52±1.51	2.7161±0.0478	0.430±0.0055
2-mercaptoethanol	0.1	602.41±7.53	1.7233±0.0608	0.190±0.0096	312.48±0.48	2.5552±0.0301	0.416±0.0027
2-mercaptoethanol	1	>1500	0	0	605.2±9.68	1.4887±0.0500	0.208±0.0036
2-mercaptoethanol	10	>1500	0	0	605.1±1.67	1.1737±0.0444	0.155±0.0041
Carbon disulfide	0.0285	615.45±0.69	1.5467±0.0113	0.169±0.0022	297.84±1.19	2.8691±0.0578	0.416±0.0039
Carbon disulfide	0.285	611.78±2.61	1.5372±0.0055	0.175±0.0006	295.70±3.31	2.7184±0.0837	0.428±0.0051
Carbon disulfide	2.85	614.37±4.17	1.5612±0.0093	0.175±0.0058	300.56±2.62	2.6516±0.0331	0.419±0.0062
Methylurea	0.1	615.19±1.65	1.5435±0.0211	0.170±0.0022	300.13±1.61	2.8701±0.0571	0.418±0.0043
Methylurea	1	614.99±2.36	1.5314±0.0141	0.174±0.0010	296.27±0.95	2.6768±0.0410	0.427±0.0012
Methylurea	10	622.52±0.96	1.5514±0.0041	0.173±0.0010	301.27±0.65	2.5953±0.0133	0.419±0.0011
4-bromophenylboronic acid	0.0017	745.07±18.71	0.0566±0.0019a	0.120±0.0018	394.73±2.32	2.3846±0.1021	0.451±0.0066
4-bromophenylboronic acid	0.017	0	0.0294±0.0052a	0.269±0.0423c	>1500	0	0
4-bromophenylboronic acid	0.173	>1500	0	0	>1500	0	0
Potassium hexacyanoferrate(III)	0.1	662.71±6.25	1.5409±0.0369	0.166±0.0029	326.21±0.834	2.4505±0.0702	0.444±0.0028
Potassium hexacyanoferrate(III)	1	840.07±32.41	0.0597±0.0028	0.126±0.0054	503.90±28.08	1.6431±0.0606	0.441±0.0056
Potassium hexacyanoferrate(III	10	>1500	0	0	533.91	1.2551	0.325
Potassium permanganate	0.1	681.12±6.37	1.6478±0.0322	0.062±0.0044	304.75±7.89	2.2363±0.0781	0.444±0.0025
Potassium permanganate	1	>1500	0	0	>1500	0	0
Potassium permanganate	10	Colored	colored	colored	Colored	colored	colored
p-benzoquinone	0.017	681.06±2.04	1.5884±0.0274	0.171±0.0039	374.54±6.19	2.8623±0.1350	0.421±0.0107
p-benzoquinone	0.167	>1500	0	0	>1500	0	0
p-benzoquinone	1.67	Colored	colored	colored	Colored	colored	colored
p-chlorophenol (99% EtOH)	0.1	732.73±2.46	1.4981±0.0188	0.162±0.0043	306.69±1.55	2.5549±0.0454	0.420±0.0062
p-chlorophenol (99% EtOH)	1	935.09±14.14	0.0559±0.0036	0.090±0.0059	546.94±17.28	1.7231±0.0631	0.401±0.0036
p-chlorophenol (99% EtOH)	10	>900	0	0	>900	0	0
Control #11	0	557.19±1.23	1.4888±0.0101	0.158±0.0021	221.09±0.67	2.8185±0.0219	0.416±0.0037
2.5-dimethyl-1.4-benzoquinone (99% EtOH)	0.011	594.31±2.43	1.4550±0.0469	0.152±0.0068	221.19±1.36	2.6990±0.1100	0.330±0.0106
2.5-dimethyl-1.4-benzoquinone (99% EtOH)	0.107	945.09	1.9715	0.116	230.57	2.5224	0.336
2.5-dimethyl-1.4-benzoquinone (99% EtOH)	1.07	0	0.5350±0.0079	0.475±0.0113c	>1500	0	0
3.3'-methylene-bis-(4-hydroxycoumarin)	0.0035	562.98±1.11	1.4547±0.0193	0.161±0.0024	218.94±0.33	2.5906±0.0129	0.424±0.0021
3.3'-methylene-bis-(4-hydroxycoumarin)	0.035	592.46±30.18	1.4408±0.0393	0.158±0.0007	219.52±0.98	2.5306±0.0704	0.409±0.0124
3.3'-methylene-bis-(4-hydroxycoumarin)	0.35	613.71±8.93	1.4019±0.0000	0.160±0.0029	215.29±5.22	2.2461±0.2141	0.403±0.0058
Allylthiourea	0.1	563.50±4.10	1.4701±0.0460	0.159±0.0052	219.52±2.95	2.6188±0.1161	0.417±0.0130
Allylthiourea	1	595.95±29.24	1.4538±0.0015	0.154±0.0052	216.34±4.36	2.8269±0.1771	0.397±0.0153
Allylthiourea	10	775.99±7.36	1.3832±0.0037	0.135±0.0034	213.39±2.75	3.0921±0.0600	0.366±0.0047
Imidazole	0.1	562.81±3.55	1.4569±0.0067	0.163±0.0003	222.03±0.52	2.5770±0.0077	0.423±0.0002
Imidazole	1	565.22±7.13	1.4774±0.0460	0.164±0.0067	219.61±1.45	2.5508±0.0343	0.420±0.0034
Imidazole	10	619.41±3.23	1.4291±0.0289	0.169±0.0015	244.26±3.30	2.8135±0.0473	0.439±0.0039
Sodium flouride	0.1	733.08±3.41	1.3516±0.0253	0.178±0.0021	219.34±1.28	2.6242±0.0427	0.408±0.0001
Sodium flouride	1	>1500	0	0	209.97±3.14	3.1400±0.0315	0.368±0.0081
Sodium flouride	10	>1500	0	0	216.30±3.71	2.6490±0.0150	0.335±0.0025
Tannic acid	0.1	605.35±31.12	1.4679±0.0906	0.129±0.0091	226.74±6.70	1.7178±0.1553	0.452±0.0032
Tannic acid	1	641.63±5.10	1.2816±0.0068	0.125±0.0013	245.81±5.54	1.9905±0.0059	0.433±0.0003d
Tannic acid	10	>1500	0	0	>1500	0	0
AgNO3	0.1	>1500	0	0	>1500	0	0
AgNO3	1	>1500	0	0	>1500	0	0
AgNO3	10	>1500	0	0	>1500	0	0
Control #12	0	982.10±4.38	1.6412±0.0041	0.172±0.0072	599.69±6.21	2.2640±0.1034	0.430±0.0218
L-cysteine	0.1	952.05±1.79	1.6557±0.0059	0.225±0.0018	549.81±1.64	2.6463±0.0408	0.431±0.0025
L-cysteine	1	>1500	0	0	570.48±1.30	2.7417±0.0601	0.334±0.0080
L-cysteine	10	>1500	0	0	786.57±9.71	4.9903±0.0011	0.289±0.0103
Control #13	0	846.77±3.18	1.5921±0.0165	0.150±0.0041	467.77±1.44	2.2093±0.1802	0.477±0.0045
NBPT	0.02	>1500	0	0	417.24±1.43	3.4522±0.0813	0.297±0.0048
NBPT	0.2	>1500	0	0	411.57±0.59	3.4665±0.0778	0.256±0.0009
NBPT	2	>1500	0	0	412.69±8.35	3.3552±0.1318	0.243±0.0023
Phenyl phosphorodiamidate	0.007	>900	0	0	411.66±4.50	3.3550±0.2390	0.256±0.0088
Phenyl phosphorodiamidate	0.07	>900	0	0	406.85±2.27	3.0048±0.1125	0.263±0.0049
Phenyl phosphorodiamidate	0.7	>900	0	0	414.12±2.38	3.1144±0.3030	0.262±0.0031
Control #14	0	683.94±0.91	1.5078±0.0047	0.339±0.0034	305.01±0.93	2.4471±0.0353	0.429±0.0041
Etidronic acid monohydrate	0.1	673.86±2.26	1.6258±0.0350	0.323±0.0087	276.18±1.43	2.3688±0.0536	0.432±0.0054
Etidronic acid monohydrate	1	672.14±2.45	1.5965±0.0131	0.280±0.0050	281.17±0.53	2.2382±0.0155	0.443±0.0026
Etidronic acid monohydrate	10	>900	0	0	>900	0	0
1,2,4-butanetricarboxylic acid	0.1	685.49±0.14	1.5264±0.0137	0.330±0.0058	304.93±1.47	2.4917±0.0628	0.424±0.0051
1,2,4-butanetricarboxylic acid	1	678.33±3.29	1.5757±0.0193	0.277±0.0026	295.32±1.38	2.3254±0.0089	0.433±0.0031
1,2,4-butanetricarboxylic acid	10	>900	0	0	>900	0	0
Oxalic acid	0.1	678.00±0.90	1.5226±0.0236	0.334±0.0080	296.67±1.09	2.4196±0.1142	0.435±0.0093
Oxalic acid	1	677.14±1.14	1.6204±0.0130	0.291±0.0011	281.19±0.96	2.1641±0.0160	0.441±0.0005
Oxalic acid	10	>900	0	0	461.11±34.25	0.0134±0.0004	0.089±0.0056
Sodium hypophosphite hexahydrate	0.1	708.66±3.76	1.4311±0.0512	0.384±0.0112	294.96±1.25	2.8571±0.1346	0.366±0.0078
Sodium hypophosphite hexahydrate	1	>900	1.0138±0.0180	0.389±0.0035	281.29±0.881	3.0415±0.0025	0.313±0.0008
Sodium hypophosphite hexahydrate	10	>900	0.8601±0.0878	0.375±0.0038	275.83±4.80	3.2164±0.3056	0.300±0.0040
Control #15	0	510.89±0.23	1.5000±0.0173	0.257±0.0048	122.48±0.15	2.1063±0.0278	0.480±0.0006
Cysteamine hydrochloride	0.1	510.40±6.16	1.4377±0.0702	0.256±0.0053	117.39±3.12	2.0902±0.0287	0.500±0.0053
Cysteamine hydrochloride	1	607.46±1.20	0.8928±0.0123	0.246±0.0058	129.01±1.61	1.8703±0.0148	0.487±0.0016
Cysteamine hydrochloride	10	911.14±1.05	0.7360±0.0043	0.097±0.0002	141.13±0.98	1.5728±0.0462	0.447±0.0027
