# Supplementary material for: Inhibition of urease activity by different compounds provides insight into the modulation and association of bacterial nickel import and ureolysis
Source: Sci Rep. 2020 May 22;10:8503. doi: 10.1038/s41598-020-65107-9 (PMC7244745; doi:10.1038/s41598-020-65107-9)
Supplement: Supplementary file 2 — Supplementary table S2 [file 41598_2020_65107_MOESM2_ESM.xlsx]

## Sheet: Ark1
Compound	Concentration of compound [mM]	Initial rate of pH (A557) increase [10-5 s-1]	Final A557
Control #1	0	4.5784±0.2737	0.727±0.0201
Thiourea	0.1	4.0938±0.5576	0.639±0.0131
Thiourea	1	3.9818±0.6284	0.629±0.0267
Thiourea	10	4.9179±0.1862	0.699±0.0038
Acetylthiourea	0.05	4.1291±0.0645	0.642±0.0052
Acetylthiourea	0.5	5.3984±0.2514	0.677±0.0300
Acetylthiourea	5	6.6219±0.1075	0.715±0.0060
Hydroxyurea	0.1	4.1664±0.1432	0.607±0.0140
Hydroxyurea	1	4.1625±0.1296	0.461±0.0174
Hydroxyurea	10	4.8135±0.0517	0.417±0.0120
N-(n-butyl)thiophosphoric triamide	0.02	2.7808±0.1295	0.293±0.0223
N-(n-butyl)thiophosphoric triamide	0.2	1.3689±0.1338	0.058±0.0085
N-(n-butyl)thiophosphoric triamide	2	0.3807±0.0035	0.033±0.0065
Phenyl phosphorodiamidate	0.007	0	0
Phenyl phosphorodiamidate	0.07	0	0
Phenyl phosphorodiamidate	0.7	0	0
Control #2	0	4.2029±0.25898	0.809±0.0028
1-(3-Carboxyphenyl)-2-thiourea	0.00075	4.870±0.0473	0.822±0.0027
1-(3-Carboxyphenyl)-2-thiourea	0.0075	4.4058±2.3964	0.759±0.0243
1-(3-Carboxyphenyl)-2-thiourea	0.075	4.5106±0.5708	0.490±0.0300
Guanidine hydrochloride	0.1	4.3633±0.1953	0.788±0.0301
Guanidine hydrochloride	1	3.9474±0.1706	0.733±0.0128
Guanidine hydrochloride	10	4.2855±0.0188	0.678±0.0066
Control #3	0	2.5342±0.0419	0.240±0.0028
Phenyl dichlorophosphate	0.1	3.8430±0.1628	0.501±0.0054
Phenyl dichlorophosphate	1	1.5078±0.2913	0.244±0.0327
Phenyl dichlorophosphate	10	0	0
Control #4	0	1.8558±0.0439	0.347±0.0054
Acetohydroxamic acid	0.1	0.7021±0.0734	0.104±0.0057
Acetohydroxamic acid	1	0.1488±0.0144	0.023±0.0064
Acetohydroxamic acid	10	0.0348±0.0199	0.014±0.0043
Sodium sulfite	0.1	2.7151±0.0791	0.813±0.0077
Sodium sulfite	1	2.9054±0.0782	0.833±0.0299
Sodium sulfite	10	4.1826±0.3765	0.839±0.0432
Potassium disulfite	0.1	2.5013±0.3537	0.814±0.0214
Potassium disulfite	1	1.6299±0.0423	0.784±0.0238
Potassium disulfite	10	0	0
Alloxan monohydrate	0.1	1.7867±0.0516	0.479±0.0316
Alloxan monohydrate	1	1.3897±0.0977	0.593±0.0284
Alloxan monohydrate	10	0	0
Control #5	0	4.2029±0.25898	0.809±0.0028
Sodium pyrrolidinedithiocarbamate	0.1	5.8474±0.1622	0.601±0.0138
Sodium pyrrolidinedithiocarbamate	1	6.2514±0.4406	0.531±0.0536
Sodium pyrrolidinedithiocarbamate	10	4.2591±0.5202	0.337±0.0490
Control #6	0	3.2951±0.1599	0.395±0.0283
Sodium flouride	0.1	1.7673±0.0894	0.268±0.0190
Sodium flouride	1	0	0
Sodium flouride	10	0	0
Pyrocatechol	0.1	0	0
Pyrocatechol	1	0	0
Pyrocatechol	10	0	0
Boric acid	0.1	2.0865±0.0993	0.203±0.0171
Boric acid	1	0.8838±0.0983	0.079±0.0158
Boric acid	10	0.1462±0.0417	0.007±0.0045
Tannic acid	0.1	0	0
Tannic acid	1	0	0
Tannic acid	10	0	0
L-cysteine methyl ester hydrochloride	0.1	8.4169±0.4072	0.709±0.0395
L-cysteine methyl ester hydrochloride	1	3.5975±0.1177	0.452±0.0400
L-cysteine methyl ester hydrochloride	10	0.2957±0.0186	0.107±0.0120
L-cysteine ethyl ester hydrochloride	0.1	8.8002±0.4718	0.732±0.0367
L-cysteine ethyl ester hydrochloride	1	3.8668±0.0946	0.503±0.0423
L-cysteine ethyl ester hydrochloride	10	0	0
L-histidine	0.1	6.9190±1.8404	0.729±0.0324
L-histidine	1	9.2550±1.1745	0.795±0.0123
L-histidine	10	10.023±0.8115	0.774±0.0235
Control #7	0	2.7546±0.2665	0.375±0.0659
L-cysteine	0.1	1.0031±0.3708	1.004±0.0244
L-cysteine	1	9.7372±1.8666	0.984±0.0039
L-cysteine	10	8.0285±0.3409	0.873±0.0106
Control #8	0	4.5882±0.2891	0.704±0.0307
Etidronic acid monohydrate	0.1	4.8948±0.7736	0.595±0.0578
Etidronic acid monohydrate	1	3.4909±0.4499	0.654±0.0501
Etidronic acid monohydrate	10	0	0
Imidazole	0.1	4.8031±0.4803	0.687±0.0060
Imidazole	1	5.1984±0.1370	0.667±0.0106
Imidazole	10	4.7168±0.3308	0.628±0.0528
1,2,4-butanetricarboxylic acid	0.1	3.2223±0.5001	0.526±0.0699a
1,2,4-butanetricarboxylic acid	1	1.9439±0.0558	0.604±0.0406
1,2,4-butanetricarboxylic acid	10	0	0
Sodium tetrathionate dihydrate	0.1	4.1601±0.1989	0.663±0.0470
Sodium tetrathionate dihydrate	1	2.9858±0.1445	0.443±0.0734
Sodium tetrathionate dihydrate	10	0.1019±0.2480	0.051±0.0345
Oxalic acid	0.1	4.1049±0.3897	0.555±0.0590
Oxalic acid	1	4.4285±0.0879	0.570±0.0236
Oxalic acid	10	0	0
Sodium hypophosphite hexahydrate	0.1	4.1703±0.0.0290	0.666±0.0049
Sodium hypophosphite hexahydrate	1	3.7310±0.0409	0.627±0.0206
Sodium hypophosphite hexahydrate	10	2.3453±1.2328	0.459±0.2159
Control #9	0	8.7886±0.1710	0.708±0.0493
Potassium permanganate	0.1	0.8565±0.0927	0.056±0.0135
Potassium permanganate	1	Colored	Colored
Potassium permanganate	10	Colored	Colored
p-benzoquinone	0.017	0	0
p-benzoquinone	0.167	0	0
p-benzoquinone	1.67	0	0
2.5-Dimethyl-1.4-benzoquinone (99% EtOH)	0.011	1.6337±0.0492	0.130±0.0774
2.5-Dimethyl-1.4-benzoquinone (99% EtOH)	0.107	0.5856±0.0395	0.032±0.0062
2.5-Dimethyl-1.4-benzoquinone (99% EtOH)	1.07	0	0
Hydroquinone	0.1	0.8024±0.0198	0.039±0.0010
Hydroquinone	1	0	0
Hydroquinone	10	alkaline	alkaline
Ethacrynic acid (99% EtOH)	0.1	2.1870±0.3295	0.509±0.1071
Ethacrynic acid (99% EtOH)	1	0.5395±0.1647	0.033±0.0099
Ethacrynic acid (99% EtOH)	10	0	0
Control #10	0	5.3111±0.6767	0.751±0.0032
Sodium thiocyanate	0.1	5.2165±0.5822	0.743±0.0047
Sodium thiocyanate	1	6.1994±0.0520	0.788±0.0182
Sodium thiocyanate	10	6.8150±0.1158	0.754±0.0055
2-Bromo-2-nitropropane-1,3-diol	0.1	1.9432±0.3860	0.084±0.0185
2-Bromo-2-nitropropane-1,3-diol	1	0.3228±0.0431	0.024±0.0020
2-Bromo-2-nitropropane-1,3-diol	10	0	0
N-Phenylmaleimide (99% EtOH)	0.039	0	0
N-Phenylmaleimide (99% EtOH)	0.39	0	0
N-Phenylmaleimide (99% EtOH)	3.9	0	0
2-Mercaptoethanol	0.1	4.4790±1.1981	0.769±0.0262
2-Mercaptoethanol	1	5.0579±0.2010	0.757±0.0206
2-Mercaptoethanol	10	2.3096±0.1439	0.678±0.0528
Potassium hexacyanoferrate(III)	0.1	5.2218±0.7394	0.676±0.0206
Potassium hexacyanoferrate(III)	1	6.0817±1.3625	0.699±0.0054
Potassium hexacyanoferrate(III)	10	5.5650±0.2979	0.618±0.0160
Carbon disulfide	0.0285	3.0497±0.1229	0.545±0.0169
Carbon disulfide	0.285	4.9653±0.1178	0.718±0.0190
Carbon disulfide	2.85	6.1561±0.3147	0.750±0.0133
Control #11	0	5.2922±0.3703	0.647±0.0279
Nitriloacetic acid	0.0039	8.4341±1.1295	0.753±0.0418
Nitriloacetic acid	0.0394	9.4682±0.5011	0.749±0.0247
Nitriloacetic acid	0.394	10.478±0.0544	0.743±0.0065
N-(2-Acetamido)iminodiacetic acid	0.0035	6.7958±0.6033	0.698±0.0278
N-(2-Acetamido)iminodiacetic acid	0.0351	7.7286±0.7460	0.726±0.0186
N-(2-Acetamido)iminodiacetic acid	0.351	8.1286±2.0061	0.763±0.0197
3.3'-methylene-bis-(4-hydroxycoumarin)	0.0035	5.0726±0.8328	0.636±0.1044
3.3'-methylene-bis-(4-hydroxycoumarin)	0.035	5.0173±0.0488	0.589±0.0437
3.3'-methylene-bis-(4-hydroxycoumarin)	0.35	6.1620±0.6766	0.733±0.0300
N.N'-Dimethylurea	0.1	5.1076±0.7795	0.616±0.5452
N.N'-Dimethylurea	1	4.5073±0.3826	0.589±0.0308
N.N'-Dimethylurea	10	4.5439±0.7864	0.679±0.0265
Allantoin	0.033	4.2346±0.5828	0.572±0.0187
Allantoin	0.33	4.7560±0.6800	0.580±0.0519
Allantoin	3.33	5.3243±0.1742	0.613±0.0115
L-glutamine	0.009	6.9386±0.2565	0.706±0.0109
L-glutamine	0.091	8.4968±0.3434	0.759±0.0181
L-glutamine	9.06	9.0352±0.4363	0.768±0.0132
L-arginine	0.094	6.4165±0.0288	0.699±0.0033
L-arginine	0.943	9.1416±0.1731	0.752±0.0001
L-arginine	9.43	Basic pH	Basic pH
Creatine monohydrate	0.0026	5.9876±0.3787	0.822±0.0361
Creatine monohydrate	0.026	5.8072±0.0598	0.682±0.0267
Creatine monohydrate	0.26	8.6265±0.1194	0.787±0.0019
Control #12	0	1.5565±0.0091	0.222±0.0091
4-bromophenylboronic acid	0.002	1.6432±0.1055	0.224±0.0224
4-bromophenylboronic acid	0.017	1.2346±0.1159	0.107±0.0278
4-bromophenylboronic acid	0.173	0.9940±0.2458	0.122±0.0294
Gallic acid monohydrate	0.056	1.1907±0.1399	0.080±0.0030
Gallic acid monohydrate	0.56	Colored (complex formation)	Colored (complex formation)
Gallic acid monohydrate	5.6	Colored (complex formation)	Colored (complex formation)
Creatinine	0.1	1.5473±0.00895	0.223±0.0081
Creatinine	1	2.2766±0.00075	0.286±0.0048
Creatinine	10	5.7953±0.16933	0.624±0.0076
Formamide	0.1	2.1164±0.1359	0.333±0.0379
Formamide	1	1.7182±0.3917	0.215±0.0820
Formamide	10	1.7550±0.1374	0.225±0.0037
Control #13	0	1.8859±0.1755	0.268±0.0286
Dimethylglyoxime	0.03	4.9495±0.7538	0.616±0.0492
Dimethylglyoxime	0.3	7.7223±0.4254	0.778±0.0083
Dimethylglyoxime	3.01	8.1053±1.1817	0.799±0.0165
Diethylenetriaminepentaacetic acid	0.004	5.4417±8.3215	0.629±0.0559
Diethylenetriaminepentaacetic acid	0.036	7.1880±0.6463	0.772±0.0119
Diethylenetriaminepentaacetic acid	0.364	8.9103±0.5356	0.760±0.0224
Iminodiacetic acid	0.008	5.3032±0.2149	0.664±0.0107
Iminodiacetic acid	0.08	6.1017±0.1302	0.680±0.0558
Iminodiacetic acid	0.802	7.7034±0.4064	0.766±0.0049
Control #14	0	2.7546±0.2665	0.375±0.0659
2-Thiobarbituric acid	0.012	3.7326±0.0077	0.503±0.0046
2-Thiobarbituric acid	0.118	3.2506±0.4437	0.470±0.0495
2-Thiobarbituric acid	1.18	3.5281±0.1574	0.455±0.0561
N-(4-Hydroxyphenyl)glycine	0.001	2.4864±0.1494	0.206±0.0118
N-(4-Hydroxyphenyl)glycine	0.011	Coloured	Coloured
N-(4-Hydroxyphenyl)glycine	0.112	Coloured	Coloured
Ethylenediaminetetraacetic acid	0.07	10.5774±2.5622	0.957±0.0317
Ethylenediaminetetraacetic acid	0.71	7.11958±0.5727	0.916±0.0247
Ethylenediaminetetraacetic acid	7.13	1.41928±0.3404	0.047±0.0284
Sulfamic acid	0.096	3.1353±0.2927	0.433±0.0741
Sulfamic acid	0.96	2.7623±0.0813	0.311±0.0021
Sulfamic acid	9.6	0	0
Triethylenetetraamine	0.1	Basic pH	Basic pH
Triethylenetetraamine	1	Basic pH	Basic pH
Triethylenetetraamine	10	Basic pH	Basic pH
Control #15	0	4.7072±0.1234	0.661±0.0059
Sodium Thiosulfate	0.1	8.7159±0.1184	0.658±0.0133
Sodium Thiosulfate	1	13.815±0.2207	0.693±0.0275
Sodium Thiosulfate	10	12.331±1.3482	0.646±0.0286
Magnesium sulfate	0.1	4.5058±0.1753	0.642±0.0094
Magnesium sulfate	1	3.6070±0.3950	0.544±0.0466
Magnesium sulfate	10	4.0306±0.2041	0.576±0.0051
Hexaminecobalt(III) chloride	0.1	6.9520±0.5031	0.723±0.0031
Hexaminecobalt(III) chloride	1	6.4648±0.1348	0.676±0.0329
Hexaminecobalt(III) chloride	10	6.3172±0.1047	0.621±0.0157
Allylthiourea	0.1	6.9466±0.2408	0.652±0.0027
Allylthiourea	1	8.4819±1.3869	0.649±0.0170
Allylthiourea	10	6.3539±0.2619	0.605±0.0289
Gluthathione reduced	0.1	11.820±0.4718	0.733±0.0259
Gluthathione reduced	1	9.7549±1.1423	0.704±0.0224
Gluthathione reduced	10	0	0
Gluthathione oxidized	0.1	10.856±0.0567	0.725±0.0109
Gluthathione oxidized	1	8.5459±2.7274	0.682±0.0217
Gluthathione oxidized	10	0	0
1.4-Dithiothreitol	0.1	4.2846±0.2415	0.709±0.0127
1.4-Dithiothreitol	1	3.8533±0.6292	0.697±0.0162
1.4-Dithiothreitol	10	3.6463±0.4107	0.688±0.0115
Control #16	0	4.1651±0.2820	0.633±0.0053
Cysteamine hydrochloride	0.1	5.5881±0.1649	0.403±0.0040
Cysteamine hydrochloride	1	1.6517±0.0225	0.169±0.0067
Cysteamine hydrochloride	10	0	0
AgNO3	0.1	0	0
AgNO3	1	0	0
AgNO3	10	0	0
Control #17		3.0488±0.2987	0.678±0.023
p-Chlorophenol (99% EtOH)	0.1	2.5645±0.1091	0.414±0.022
p-Chlorophenol (99% EtOH)	1	2.5449±0.1899	0.366±0.032
p-Chlorophenol (99% EtOH)	10	1.4360±0.1785	0.130±0.010
